# Supplementary material for: Treatment with high-dose antidepressants severely exacerbates the pathological outcome of experimental Escherichia coli infections in poultry
Source: PLoS One. 2017 Oct 11;12(10):e0185914. doi: 10.1371/journal.pone.0185914 (PMC5636113; doi:10.1371/journal.pone.0185914)
Supplement: S1 Table — (XLSX) [file pone.0185914.s001.xlsx]

## Sheet: control
control
					4=11
		1	2	3	4	5	6	7	8	9	10
In lay		0	1	0	0	0	1	0	0	0	0
Inflammatoric reaction		0	0	3	0	0	1	3	0	3	0
exsudate type		0	0	3	0	0	2	1	0	2	0
exsudate amount		0	0	2	0	0	1	2	0	2	0
Transparentcy		0	0	4	0	0	1	2	0	1	0
cirulation		0	0	0	0	0	1	0	0	0	0
pus		0	0	0	0	0	0	1	0	0	0
regression		0	0	0	0	0	2	1	0	1	0
cirulation		0	3	0	0	0	1	1	0	1	0
size		0	1	0	0	0	1	1	0	1	0
pus		0	3	0	0	0	2	1	0	0	0
spleen profileration		0	0	0	0	0	1	1	0	0	0
atrofi		0	8	12	0	0	14	14	0	11	0	59

## Sheet: tet
tetracycline treated
			2=11
		1	2	3	4	5	6	7	8	9	10
In lay		0	0	0	0	0	0	0	0	1	0
Inflammatoric reaction		0	0	2	3	0	3	2	0	0	3
exsudate type		0	0	0	2	0	2	1	0	0	2
exsudate amount		0	0	0	2	0	2	1	0	0	2
Transparentcy		0	0	2	3	0	2	2	0	0	2
cirulation		0	0	1	0	0	0	1	0	0	0
pus		0	0	0	2	0	1	1	0	0	1
regression		2	0	0	1	0	0	2	2	3	2
cirulation		0	0	1	1	0	0	0	0	0	1
size		2	0	0	0	0	0	1	0	0	0
pus		0	0	0	1	0	0	0	0	0	0
spleen profileration		0	0	1	2	0	0	1	0	0	1
atrofi		4	0	7	17	0	10	12	2	4	14	70

## Sheet: ser
sertraline treated
					4=11
		1	2	3	4	5	6	7	8	9	10
In lay		0	0	1	0	3	0	1	1	1	4
Inflammatoric reaction		4	4	2	4	2	4	4	4	3	3
exsudate type		1	2	0	2	2	2	2	2	2	2
exsudate amount		1	1	0	2	3	2	2	2	2	4
Transparentcy		0	3	2	4	0	4	4	4	2	0
cirulation		0	0	0	0	1	0	0	0	0	1
pus		1	1	0	1	1	2	1	1	1	0
regression		2	0	1	0	0	0	3	2	1	0
cirulation		0	0	0	0	2	0	1	0	1	0
size		0	0	0	0	1	0	3	0	1	0
pus		1	0	0	1	0	0	0	0	0	0
spleen profileration		1	1	0	1	2	2	2	0	1	1
		11	12	6	15	17	16	23	16	15	15	146

## Sheet: tet+ ser
tetracycline and sertraline treated
		1	2	3	4	5	6	7	8	9	10
In lay		0	0	1	1	1	1	1	1	1	0
Inflammatoric reaction		4	4	4	4	3	0	4	0	4	4
exsudate type		1	1	2	2	1	0	3	0	2	1
exsudate amount		1	1	2	3	1	0	2	0	3	2
Transparentcy		2	4	4	4	2	0	3	0	3	2
cirulation		0	1	1	0	0	0	0	0	0	0
pus		0	1	1	1	0	0	1	0	2	0
regression		1	0	3	3	3	2	2	2	1	0
cirulation		0	0	1	0	1	1	0	0	2	0
size		0	0	0	1	2	0	0	0	2	0
pus		0	0	1	2	0	0	0	0	2	1
spleen profileration		2	0	1	1	2	2	0	1	2	1
		11	12	21	22	16	6	16	4	24	11	143
			1

## Sheet: CFU
					Tet plates	plates
Sample no.	Weight	Tetracycline plate I (CFU)	II (CFU)		CFU/g	CFU/g
1-1	3.86	0	0		0	0
1-2	4.96	4	84		0.806452	16.9355
1-3	12.26	4	27		0.326264	2.20228
1-5	5.06	0	5		0	0.988142
1-6	4.26	290	220		68.0751	51.6432
1-7	7.26	20	35		2.75482	4.82094
1-8	4.26	0	0		0	0
1-9	3.86	86	100		22.2798	25.9067
1-10	10.76	7	18		0.650558	1.67286
1-11	3.56	0	0		0	0
2-1	5.66	0	0		0	0
2-3	6.86	0	0		0	0
2-4	9.76	180	150		18.4426	15.3689
2-5	9.56	8	9		0.83682	0.941423
2-6	9.76	270000	270000		27663.9	27663.9
2-7	6.46	15000	19000		2321.98	2941.18
2-8	4.76	0	0		0	0
2-9	4.76	8400	9200		1764.71	1932.77
2-10	8.56	160	140		18.6916	16.3551
2-11	13.46	19	18		1.41159	1.3373
3-1	4.86	138	204		28.3951	41.9753
3-2	5.86	0	0		0	0
3-3	15.16	3	12		0.197889	0.791557
3-5	11.46	14	20		1.22164	1.7452
3-6	8.16	345	338		42.2794	41.4216
3-7	5.26	0	11		0	2.09125
3-8	5.56	29000	29000		5215.83	5215.83
3-9	6.86	5	5		0.728863	0.728863
3-10	6.86	0	0		0	0
3-11	9.36	155	164		16.5598	17.5214
4-1	6.26	2	8		0.319489	1.27796
4-2	194.46	24000	30000		123.419	154.273
4-3	11.36	18000	27000		1584.51	2376.76
4-4	9.86	31000	31000		3144.02	3144.02
4-6	6.36	70000	100000		11006.3	15723.3
4-7	7.06	112	98		15.864	13.881
4-8	6.36	10300	9800		1619.5	1540.88
4-9	5.66	260000	280000		45936.4	49470
4-10	7.96	9700	9100		1218.59	1143.22
4-11	11.66	118	152		10.1201	13.036

## Sheet: weight data
	group 1				group 2 (					group 3				group 4
	before (14/11)	after	ændring g		before	after				before	after			before	after
1	1725	1620	-6.08696		1455	1610	10.6529			1490	1505	1.00671		1620	1680	3.7037
2	1435	1390	-3.13589		1425					1365	1350	-1.0989		1785	1815	1.68067
3	1720	1755	2.03488		1720	1845	7.26744			1755	1810	3.1339		1640	1645	0.304878
4	1635				1780	1890	6.17978			1470	1320	-10.2041		1665	1575	-5.40541
5	1490	1460	-2.01342		1430	1470	2.7972			1495	1670	11.7057		1910
6	1530	1595	4.24837		1790	1890	5.58659			1875	1845	-1.6		1725	1760	2.02899
7	1750	1725	-1.42857		1755	1790	1.9943			1250	1295	3.6		1435	1450	1.0453
8	1660	1680	1.20482		1220	1265	3.68852			1420				1530	1595	4.24837
9	1700	1610	-5.29412		1490	1530	2.68456			1765	1690	-4.24929		2125	2190	3.05882
10	1640	1545	-5.79268		1625	1515	-6.76923			2029	2095	3.25283		1875	1760	-6.13333
11	1192	1330	11.5772		1560	1635	4.80769			1940	1885	-2.83505		1755	1700	-3.1339
Tetracycline				Sertraline
group 2				group 3
	amount (g)				amount (g)
1455	0.07275			1490	0.01192
1425	0.07125			1365	0.01092
1720	0.086			1755	0.01404
1780	0.089			1470	0.01176
1430	0.0715			1495	0.01196
1790	0.0895			1875	0.015
1755	0.08775			1250	0.01
1220	0.061			1420	0.01136
1490	0.0745			1765	0.01412
1625	0.08125			2029	0.016232
1560	0.078			1940	0.01552
Tetracycline + sertraline
group 4
	amount tet	amount ser
1620	0.081	12.96
1785	0.08925	14.28
1640	0.082	13.12
1665	0.08325	13.32
1910	0.0955	15.28
1725	0.08625	13.8
1435	0.07175	11.48
1530	0.0765	12.24
2125	0.10625	17
1875	0.09375	15
1755	0.08775	14.04
